# Supplementary material for: An In Vitro Dosimetry Tool for the Numerical Transport Modeling of Engineered Nanomaterials Powered by the Enalos RiskGONE Cloud Platform
Source: Nanomaterials (Basel). 2022 Nov 8;12(22):3935. doi: 10.3390/nano12223935 (PMC9697428; doi:10.3390/nano12223935)
Supplement: Supplementary file 1 [file nanomaterials-12-03935-s001.zip]

Archive with 1 entries (1 files):
- nanomaterials-1957809-supplementary.pdf
